# Supplementary material for: A large-scale metabolomics study to harness chemical diversity and explore biochemical mechanisms in ryegrass
Source: Commun Biol. 2019 Mar 4;2:87. doi: 10.1038/s42003-019-0289-6 (PMC6399292; doi:10.1038/s42003-019-0289-6)
Supplement: Supplementary file 3 — Supplementary data 1 [file 42003_2019_289_MOESM3_ESM.xlsx]

## Sheet: Sheet1
Metabolic features of the HILIC (polar) and C18 (semi-polar) streams that were significantly different at a FDR cut-off of p < 0.05, between the high- (n = 133) and low-sugar (n = 106) groups, based on t-tests.
m/z	tstat	pvalue	-log10pvalue	FDR
CN_135.0446_208.72	2.71	0.0073	2.13	0.0286
CN_155.0344_208.82	2.86	0.0046	2.34	0.0206
CN_161.0238_259.95	4.99	1.28e-06	5.89	2.44e-05
CN_161.0239_208.81	2.95	0.0035	2.45	0.0172
CN_161.0814_286.99	-3.29	0.0012	2.93	0.0074
CN_172.0974_267.45	-2.58	0.0106	1.98	0.0369
CN_179.0344_208.81	2.86	0.0047	2.32	0.0206
CN_183.1386_451.71	-3.59	0.0004	3.38	0.0035
CN_191.0556_208.81	3.01	0.0029	2.53	0.0149
CN_191.0556_259.97	5.21	4.57e-07	6.34	9.93e-06
CN_202.0505_283.22	-2.78	0.0059	2.23	0.0244
CN_203.092_286.95	-2.61	0.0098	2.01	0.0365
CN_223.0608_320.33	-5.26	3.57e-07	6.45	9.03e-06
CN_249.0613_278.28	-3.04	0.0027	2.57	0.0149
CN_253.0925_611.9	-3.56	0.0005	3.34	0.0035
CN_277.2169_612.27	-3.3	0.0011	2.95	0.0074
CN_319.1659_390.1	-7.17	1.33e-11	10.88	1.01e-09
CN_329.114_313.23	-4.66	5.65e-06	5.25	8.59e-05
CN_337.0926_268.35	3.99	9.35e-05	4.03	0.001
CN_337.0926_285.32	4.06	6.89e-05	4.16	0.0008
CN_353.0873_208.9	2.58	0.0107	1.97	0.0369
CN_353.0873_259.94	5.88	1.65e-08	7.78	5.02e-07
CN_353.1085_218.89	-3.57	0.0004	3.35	0.0035
CN_371.098_278.4	-4.42	1.6e-05	4.8	0.0002
CN_385.1138_291.19	-7.1	1.99e-11	10.7	1.01e-09
CN_401.1813_293.62	-3.74	0.0002	3.63	0.0024
CN_405.1763_334.09	-3.11	0.0021	2.67	0.0125
CN_413.1451_305.78	-6.89	6.75e-11	10.17	2.57e-09
CN_418.1651_296.02	-2.93	0.0037	2.43	0.0175
CN_433.2076_248.85	-3.38	0.0009	3.06	0.0061
CN_447.0929_323.64	-2.7	0.0076	2.12	0.0288
CN_458.2617_203.16	-3.01	0.0029	2.53	0.0149
CN_459.1506_257.74	-3.72	0.0003	3.59	0.0025
CN_477.1036_325.85	-2.48	0.0141	1.85	0.0477
CN_493.1007_288.67	-3.26	0.0013	2.89	0.0079
CN_513.3066_611.96	-3.63	0.0004	3.44	0.0032
CN_515.1403_190.94	7.11	1.89e-11	10.72	1.01e-09
CN_533.1298_233.1	2.58	0.0105	1.98	0.0369
CN_535.1819_300.44	-3.02	0.0029	2.55	0.0149
CN_549.2549_216.31	-2.74	0.0066	2.18	0.0266
CN_553.1361_199.33	4.95	1.51e-06	5.82	2.55e-05
CN_559.312_611.6	-2.93	0.0038	2.42	0.0175
CN_562.3149_579.32	-3.52	0.0005	3.27	0.0039
CN_595.1304_231.05	2.84	0.005	2.31	0.0209
CN_715.1692_255.06	4.59	7.75e-06	5.11	0.0001
CP_105.0335_282.05	-3.5	0.0006	3.26	0.0027
CP_107.0491_241.29	2.54	0.0118	1.93	0.0276
CP_109.1011_614.06	-3.67	0.0003	3.53	0.0016
CP_109.1012_541.32	-2.72	0.007	2.16	0.0179
CP_117.0335_211.61	2.9	0.0041	2.39	0.0113
CP_121.1011_613.56	-3.92	0.0001	3.94	0.0007
CP_123.1167_613.59	-3.85	0.0002	3.81	0.0009
CP_123.1168_252.82	-4	8.51e-05	4.07	0.0006
CP_130.065_241.44	2.85	0.0048	2.32	0.0131
CP_135.0439_211.51	3.34	0.001	3.01	0.0038
CP_135.0439_241.38	2.65	0.0087	2.06	0.0214
CP_135.0439_263.96	5.9	1.29e-08	7.89	2.82e-07
CP_135.1167_613.59	-4.23	3.42e-05	4.47	0.0004
CP_136.0616_211.74	-6.23	2.21e-09	8.65	7.75e-08
CP_137.096_297.92	-3.22	0.0015	2.83	0.0047
CP_145.0283_211.62	2.82	0.0053	2.28	0.0142
CP_147.0439_237.63	2.95	0.0035	2.45	0.01
CP_147.0439_272	3.99	8.77e-05	4.06	0.0006
CP_151.1116_252.35	-4.47	1.22e-05	4.91	0.0002
CP_158.0599_211.68	3.61	0.0004	3.42	0.0019
CP_158.0599_241.29	3.16	0.0018	2.75	0.0056
CP_163.0386_241.38	3.99	8.81e-05	4.06	0.0006
CP_163.0387_211.75	3.48	0.0006	3.22	0.0027
CP_163.0387_263.59	7.53	1.09e-12	11.96	1.91e-10
CP_165.047_241.28	4.01	8.08e-05	4.09	0.0006
CP_167.1429_252.38	-4.5	1.08e-05	4.97	0.0002
CP_177.0544_282.06	2.54	0.0116	1.93	0.0275
CP_177.0544_296.16	2.71	0.0073	2.14	0.0185
CP_177.0545_326.33	-2.3	0.0222	1.65	0.0486
CP_181.0492_241.37	3.65	0.0003	3.49	0.0017
CP_186.0547_241.45	3.4	0.0008	3.1	0.0033
CP_186.0548_211.6	3.42	0.0007	3.13	0.0031
CP_195.1378_298	-3.65	0.0003	3.48	0.0017
CP_197.1171_286.25	-2.99	0.0031	2.51	0.0088
CP_209.1534_252.32	-3.67	0.0003	3.52	0.0016
CP_223.1326_297.77	-3.48	0.0006	3.22	0.0027
CP_243.2103_613.5	-4.16	4.44e-05	4.35	0.0004
CP_243.2104_542.83	-3.43	0.0007	3.15	0.0031
CP_261.2209_543.59	-3.28	0.0012	2.92	0.004
CP_261.2209_614.09	-4.1	5.8e-05	4.24	0.0005
CP_279.2314_613.38	-3.92	0.0001	3.93	0.0007
CP_279.2315_542.66	-3.49	0.0006	3.23	0.0027
CP_287.0545_258.82	2.78	0.0059	2.23	0.0156
CP_287.0548_327.07	-3.29	0.0012	2.94	0.004
CP_335.2576_613.46	-4.23	3.4e-05	4.47	0.0004
CP_337.0912_241.4	4.17	4.33e-05	4.36	0.0004
CP_353.268_613.56	-4.06	6.82e-05	4.17	0.0006
CP_353.2681_542.91	-3.01	0.0029	2.53	0.0087
CP_421.2188_242.99	-5.94	1.04e-08	7.98	2.71e-07
CP_443.2973_284.26	-6.31	1.38e-09	8.86	6.03e-08
CP_459.2558_217.3	-7.29	4.82e-12	11.32	4.22e-10
CP_465.1022_231.36	2.53	0.012	1.92	0.0276
CP_495.3287_307.03	-6.67	1.86e-10	9.73	1.09e-08
CP_497.3102_613.41	-4.26	2.94e-05	4.53	0.0003
CP_497.3104_542.83	-3.04	0.0027	2.57	0.008
CP_518.3237_581.33	-4.57	7.94e-06	5.1	0.0001
CP_520.3392_628.2	-4.26	2.97e-05	4.53	0.0003
CP_535.1076_259.07	3.33	0.001	2.99	0.0038
CP_537.3027_613.87	-2.59	0.0101	1.99	0.0247
CP_63.023_241.26	2.77	0.006	2.22	0.0157
CP_644.3606_296.82	-3.13	0.002	2.7	0.0061
CP_650.3306_226.14	-3.29	0.0011	2.94	0.004
CP_650.531_226.1	-3.32	0.001	2.98	0.0038
CP_650.7314_226.11	-3.32	0.001	2.98	0.0038
CP_650.9317_226.16	-3.35	0.0009	3.03	0.0037
CP_651.1319_226.11	-3.24	0.0014	2.86	0.0045
CP_659.3629_542.81	-3.28	0.0012	2.92	0.004
CP_688.6326_223.81	-5.83	1.82e-08	7.74	3.54e-07
CP_688.883_223.7	-5.93	1.08e-08	7.96	2.71e-07
CP_708.6242_231.26	-3.68	0.0003	3.54	0.0016
CP_708.8746_231.25	-3.92	0.0001	3.93	0.0007
CP_783.1605_283.24	2.99	0.0031	2.52	0.0088
CP_812.9119_226.28	-2.51	0.0129	1.89	0.0292
CP_813.1622_226.29	-2.46	0.0144	1.84	0.0324
CP_89.0386_211.56	3.29	0.0011	2.94	0.004
CP_89.0386_241.26	2.4	0.0174	1.76	0.0385
CP_89.0386_263.6	4.97	1.32e-06	5.88	2.31e-05
CP_916.4586_360.48	-2.59	0.0103	1.99	0.0248
CP_95.0856_540.52	-2.69	0.0076	2.12	0.0191
CP_95.0856_614.4	-3.36	0.0009	3.04	0.0037
HN_100.0395_486.64	-2.73	0.0069	2.16	0.0257
HN_101.0235_853.89	5.31	2.71e-07	6.57	3.83e-06
HN_102.0551_798.9	-4.72	4.2e-06	5.38	4.16e-05
HN_105.0184_802	-2.9	0.0041	2.39	0.0166
HN_111.0444_547.52	3.84	0.0002	3.79	0.0008
HN_113.0236_854	6.26	2.07e-09	8.68	5.85e-08
HN_115.0028_514.9	-2.49	0.0134	1.87	0.0416
HN_118.0501_783.47	-3.25	0.0013	2.87	0.0057
HN_119.0494_492.93	3.57	0.0004	3.36	0.002
HN_124.0066_807.95	-5.41	1.71e-07	6.77	2.6e-06
HN_124.9873_562.57	-4.74	3.91e-06	5.41	4.07e-05
HN_128.0345_798.68	-4.37	1.93e-05	4.72	0.0001
HN_128.9588_885.19	-6.05	6.24e-09	8.2	1.37e-07
HN_135.0444_620.8	3.59	0.0004	3.38	0.0019
HN_137.0237_549.39	2.64	0.009	2.05	0.0324
HN_146.045_798.55	-2.61	0.0098	2.01	0.0329
HN_150.0414_652.53	-2.78	0.006	2.23	0.0227
HN_158.0136_518.08	-2.58	0.0106	1.97	0.0351
HN_159.0099_517.75	-2.84	0.005	2.3	0.0194
HN_159.0768_795.36	-4.1	5.95e-05	4.23	0.0003
HN_161.0237_620.79	3.81	0.0002	3.75	0.0009
HN_161.0238_544.72	4.18	4.28e-05	4.37	0.0003
HN_163.0394_492.32	4.16	4.63e-05	4.33	0.0003
HN_165.0398_784.12	-2.54	0.0119	1.92	0.0387
HN_173.045_449.35	3.97	9.81e-05	4.01	0.0005
HN_173.0451_548.37	3.64	0.0003	3.47	0.0016
HN_179.0344_621	4.77	3.32e-06	5.48	3.66e-05
HN_179.0345_547.37	4.03	7.8e-05	4.11	0.0004
HN_191.0555_544.93	4.45	1.4e-05	4.85	0.0001
HN_191.0555_620.99	5.14	6.11e-07	6.21	7.56e-06
HN_191.0555_742.72	6.66	2.27e-10	9.64	1.12e-08
HN_191.0556_376.31	2.71	0.0074	2.13	0.027
HN_191.0556_433.84	5.15	5.75e-07	6.24	7.56e-06
HN_212.9205_885.37	-5.67	4.63e-08	7.33	9.17e-07
HN_218.8865_882	-6.18	3.19e-09	8.5	7.89e-08
HN_239.077_811.23	-2.43	0.0159	1.8	0.0469
HN_275.0217_517.82	-2.53	0.0122	1.91	0.039
HN_276.0648_456.66	3.73	0.0002	3.61	0.0012
HN_296.8822_885.37	-5.43	1.54e-07	6.81	2.54e-06
HN_302.8482_882.79	-6.52	4.88e-10	9.31	1.61e-08
HN_337.0929_432.83	5.02	1.06e-06	5.97	1.24e-05
HN_353.0877_621.4	4.41	1.63e-05	4.79	0.0001
HN_353.0879_545.13	4.15	4.72e-05	4.33	0.0003
HN_380.8437_885.38	-4.66	5.54e-06	5.26	5.22e-05
HN_390.0726_764.62	4.59	7.45e-06	5.13	6.7e-05
HN_391.0689_764.42	4.48	1.21e-05	4.92	9.99e-05
HN_395.0637_862.21	-2.44	0.0153	1.82	0.0459
HN_489.1036_662.73	2.48	0.014	1.85	0.0427
HN_609.1461_595.58	2.62	0.0095	2.02	0.0329
HN_62.9632_869.49	-3.26	0.0013	2.88	0.0056
HN_667.1518_720.63	2.88	0.0043	2.37	0.0171
HN_71.0129_512.98	-3.8	0.0002	3.73	0.0009
HN_72.9922_471.51	-2.61	0.0098	2.01	0.0329
HN_73.0286_752.98	-4.57	8.24e-06	5.08	7.09e-05
HN_75.0078_724.88	-2.5	0.0131	1.88	0.041
HN_78.9447_869.29	-3.3	0.0011	2.95	0.005
HN_80.9624_869.46	-3.22	0.0015	2.83	0.0061
HN_88.0395_838.73	-4.24	3.29e-05	4.48	0.0002
HN_93.0337_548.39	4.2	3.99e-05	4.4	0.0003
HN_93.0337_742.53	6.55	4.09e-10	9.39	1.61e-08
HN_96.9436_916.29	-4.34	2.23e-05	4.65	0.0002
HN_96.9689_868.99	-2.62	0.0095	2.02	0.0329
HN_97.9586_916.21	-4.32	2.36e-05	4.63	0.0002
HN_98.955_916.11	-5.55	8.46e-08	7.07	1.52e-06
HP_102.0554_795.74	-4.75	3.74e-06	5.43	1.89e-05
HP_102.0555_940.88	2.65	0.0086	2.07	0.0201
HP_104.1074_604.4	-2.84	0.0049	2.31	0.0123
HP_104.1075_777.03	-2.31	0.0218	1.66	0.0471
HP_105.034_509.85	-3.38	0.0008	3.07	0.0027
HP_106.0504_821.5	-3.41	0.0008	3.11	0.0027
HP_110.0718_941.91	3.12	0.0021	2.69	0.0059
HP_119.0357_514.44	-4.13	5.26e-05	4.28	0.0002
HP_119.09_562.48	-3.66	0.0003	3.5	0.0012
HP_120.066_772.31	-3.81	0.0002	3.74	0.0008
HP_121.0652_647.18	-2.39	0.0177	1.75	0.039
HP_122.0718_676.17	-2.75	0.0065	2.18	0.016
HP_122.9251_885.04	-7.53	1.36e-12	11.87	1.21e-11
HP_124.9231_885.22	-8.06	5.18e-14	13.29	6.05e-13
HP_125.0571_697.35	2.82	0.0053	2.28	0.0131
HP_127.0394_851.65	7.42	2.67e-12	11.57	2.08e-11
HP_130.0503_798.9	-3.76	0.0002	3.66	0.0009
HP_133.0612_818.57	-2.67	0.0081	2.09	0.0192
HP_134.0453_834.9	-4.76	3.61e-06	5.44	1.86e-05
HP_135.0445_541.32	3.25	0.0013	2.87	0.0041
HP_138.0884_697.27	2.86	0.0047	2.33	0.012
HP_142.1228_632.26	-3.59	0.0004	3.38	0.0015
HP_144.048_676.28	-2.61	0.0097	2.01	0.0225
HP_145.0496_851.45	9.29	1.69e-17	16.77	3.74e-16
HP_146.0813_746.16	-4.37	1.91e-05	4.72	8.65e-05
HP_147.0442_431.22	4.38	1.82e-05	4.74	8.43e-05
HP_147.0765_801.03	-2.34	0.0204	1.69	0.0444
HP_148.0605_795.13	-2.92	0.0038	2.42	0.0104
HP_150.0776_672.72	-3.56	0.0005	3.34	0.0017
HP_159.0766_834.16	-5.52	9.44e-08	7.03	5.66e-07
HP_161.0922_795.82	-3.1	0.0022	2.66	0.0062
HP_163.0389_540.47	2.57	0.0109	1.96	0.0246
HP_163.0391_618.64	3.15	0.0019	2.73	0.0054
HP_167.0674_697.25	2.98	0.0032	2.49	0.0089
HP_175.0867_673.61	2.6	0.01	2	0.023
HP_181.0495_540.49	5.34	2.4e-07	6.62	1.37e-06
HP_184.0639_472.47	-3.38	0.0009	3.07	0.0027
HP_184.0735_806.37	-3.72	0.0003	3.59	0.001
HP_184.094_697.09	3.39	0.0008	3.08	0.0027
HP_186.0551_540.36	3.73	0.0002	3.62	0.001
HP_193.0708_529.16	7.45	2.22e-12	11.65	1.89e-11
HP_200.0918_341.76	-3.5	0.0006	3.25	0.002
HP_206.1025_822.05	-3.4	0.0008	3.1	0.0027
HP_206.8861_885.13	-9.5	4.05e-18	17.39	9.98e-17
HP_208.8842_885.13	-9.51	3.9e-18	17.41	9.98e-17
HP_212.852_881.63	-7.81	2.4e-13	12.62	2.42e-12
HP_214.8501_881.43	-7.55	1.25e-12	11.91	1.15e-11
HP_217.1298_752.43	-7.23	8.08e-12	11.09	5.79e-11
HP_227.0916_600.51	-2.52	0.0125	1.9	0.0277
HP_229.1548_548.03	-2.91	0.0041	2.39	0.0106
HP_235.1654_562.45	-3.73	0.0002	3.61	0.001
HP_246.1814_954.01	-3.47	0.0006	3.2	0.0022
HP_257.1132_472.19	-2.3	0.0225	1.65	0.048
HP_268.104_489.06	-3.16	0.0018	2.74	0.0054
HP_289.0918_852.03	12.1	4.38e-26	25.36	1.94e-24
HP_290.8474_885.13	-8.32	9.63e-15	14.02	1.34e-13
HP_292.8454_885.11	-8.29	1.18e-14	13.93	1.55e-13
HP_296.8133_882.3	-7.8	2.58e-13	12.59	2.49e-12
HP_320.1454_913.53	8.7	8.36e-16	15.08	1.33e-14
HP_325.1129_851.92	11.18	3.39e-23	22.47	1.25e-21
HP_332.1341_663.84	4.47	1.27e-05	4.9	6e-05
HP_336.844_885.95	-4.49	1.15e-05	4.94	5.54e-05
HP_337.0919_540.88	4.04	7.41e-05	4.13	0.0003
HP_355.1024_540.82	4.58	7.84e-06	5.11	3.87e-05
HP_357.2499_944.89	-8.74	6.41e-16	15.19	1.09e-14
HP_372.1291_531.53	4.94	1.54e-06	5.81	8.14e-06
HP_374.8089_885.27	-7.88	1.6e-13	12.8	1.69e-12
HP_405.0099_899.86	-8	7.73e-14	13.11	8.58e-13
HP_410.9857_885.12	-3.55	0.0005	3.33	0.0017
HP_439.1426_846.96	-7.01	3.06e-11	10.51	2.06e-10
HP_455.1164_847.78	-6.79	1.05e-10	9.98	6.65e-10
HP_458.7702_885.13	-8.92	2e-16	15.7	4.04e-15
HP_459.2564_639.67	-3.18	0.0017	2.77	0.0051
HP_460.7683_885.17	-8.89	2.49e-16	15.61	4.6e-15
HP_465.208_779.07	-2.82	0.0053	2.28	0.0131
HP_476.1613_835.01	-2.9	0.0041	2.39	0.0106
HP_480.223_489.67	-2.89	0.0042	2.38	0.0108
HP_482.239_489.11	-3.35	0.0009	3.03	0.0029
HP_495.3289_643.43	-3.89	0.0001	3.87	0.0006
HP_501.0645_850.18	-6.67	2.08e-10	9.68	1.29e-09
HP_522.2029_852.2	10.94	1.9e-22	21.72	6.02e-21
HP_527.1589_843.53	5.1	7.48e-07	6.13	4.05e-06
HP_535.1088_862.89	2.9	0.0041	2.39	0.0106
HP_542.7317_885.1	-8.34	8.65e-15	14.06	1.28e-13
HP_544.73_885.11	-8.21	2.04e-14	13.69	2.51e-13
HP_568.2967_559.66	-3.14	0.0019	2.72	0.0055
HP_596.2703_630.81	-3.77	0.0002	3.67	0.0009
HP_613.1598_897.24	-6.92	5.06e-11	10.3	3.3e-10
HP_615.036_738.22	-2.54	0.0119	1.93	0.0266
HP_638.2143_837.03	2.68	0.008	2.1	0.0192
HP_644.3614_628.77	-3.4	0.0008	3.1	0.0027
HP_664.117_857.64	-7.08	2e-11	10.7	1.39e-10
HP_684.2561_872.57	12.7	5.57e-28	27.26	4.12e-26
HP_705.1857_873.95	12.35	7.5e-27	26.13	4.16e-25
HP_727.1715_644.17	3.07	0.0024	2.61	0.0067
HP_74.0243_835.08	-5.5	1.08e-07	6.97	6.31e-07
HP_84.9118_859.77	-7.32	4.69e-12	11.33	3.47e-11
HP_846.3091_886.79	15.33	2.25e-36	35.65	2.5e-34
HP_85.029_851.48	7.42	2.7e-12	11.57	2.08e-11
HP_867.2384_886.08	17.11	4.84e-42	41.32	1.07e-39
HP_88.0399_834.87	-5.28	3.07e-07	6.51	1.71e-06
HP_90.0556_757.08	-3.28	0.0012	2.92	0.0037
HP_93.0552_849.83	2.65	0.0086	2.07	0.0201
HP_97.029_851.31	7.42	2.71e-12	11.57	2.08e-11		HP, HN, CP and CN denote different analytical streams corresponding to HILIC positive, negative and C18 positive and negative, respectively; A positive tstat value indicates High > Low group (↑), whereas a negative value indicates High < Low group (↓).
						HP_97.029_851.31 denotes a metabolic feature in HILIC positive ionisation mode with m/z 97.029 at retention time 851.31 secs.
