# Supplementary material for: A large-scale metabolomics study to harness chemical diversity and explore biochemical mechanisms in ryegrass
Source: Commun Biol. 2019 Mar 4;2:87. doi: 10.1038/s42003-019-0289-6 (PMC6399292; doi:10.1038/s42003-019-0289-6)
Supplement: Supplementary file 4 — Supplementary data 2 [file 42003_2019_289_MOESM4_ESM.xlsx]

## Sheet: Sheet1
Lipid species in ryegrass identified by LipidSearch in both positive and negative ionisation modes.
Lipid species	Ionisation	m/z	RT (mins)	Ion Formula	Class	Fatty Acid
DG(34:3)+H	Positive	591.498	15.3	C37H67O5	DG	(16:0/18:3)
DG(34:3)+H	Positive	591.498	13.91	C37H67O5	DG	(16:0/18:3)
DG(35:3)+H	Positive	605.514	13.49	C38H69O5	DG	(17:0/18:3)
DG(34:3)+NH4	Positive	608.525	15.08	C37H70O5N	DG	(16:0/18:3)
DG(34:2)+NH4	Positive	610.54	15.42	C37H72O5N	DG	(16:0/18:2)
DG(36:6)+H	Positive	613.483	13.79	C39H65O5	DG	(18:3/18:3)
DG(36:3)+H	Positive	619.53	14.49	C39H71O5	DG	(18:0/18:3)
DG(36:6)+NH4	Positive	630.509	14.27	C39H68O5N	DG	(18:3/18:3)
DG(36:5)+NH4	Positive	632.525	14.38	C39H70O5N	DG	(18:3/18:2)
DG(36:4)+NH4	Positive	634.54	14.54	C39H72O5N	DG	(18:2/18:2)
DG(36:6)+Na	Positive	635.465	14.27	C39H64O5Na	DG	(18:3/18:3)
DG(36:5)+Na	Positive	637.48	14.42	C39H66O5Na	DG	(18:3/18:2)
DGDG(34:4)+HCOO	Negative	957.579	13.26	C50H85O17	DGDG	(16:1/18:3)
DGDG(34:3)+HCOO	Negative	959.595	14.09	C50H87O17	DGDG	(16:0/18:3)
DGDG(35:6)+HCOO	Negative	967.564	12.82	C51H83O17	DGDG	(17:3/18:3)
DGDG(35:3)+HCOO	Negative	973.611	14	C51H89O17	DGDG	(17:0/18:3)
DGDG(36:6)+HCOO	Negative	981.579	13.22	C52H85O17	DGDG	(18:3/18:3)
DGDG(36:3)+HCOO	Negative	987.626	14.46	C52H91O17	DGDG	(18:0/18:3)
DGMG(16:0)+HCOO	Negative	699.381	9.66	C32H59O16	DGMG	(16:0)
DGMG(18:3)+HCOO	Negative	721.365	8.8	C34H57O16	DGMG	(18:3)
LPC(16:0)+H	Positive	496.34	10.29	C24H51O7NP	LPC	(16:0)
LPC(18:3)+H	Positive	518.324	8.97	C26H49O7NP	LPC	(18:3)
LPC(18:2)+H	Positive	520.34	9.5	C26H51O7NP	LPC	(18:2)
LPC(18:1)+H	Positive	522.355	10.22	C26H53O7NP	LPC	(18:1)
LPC(18:0)+H	Positive	524.371	11.02	C26H55O7NP	LPC	(18:0)
LPC(16:0)+HCOO	Negative	540.331	9.98	C25H51O9NP	LPC	(16:0)
LPC(18:3)+HCOO	Negative	562.315	9	C27H49O9NP	LPC	(18:3)
LPC(18:2)+HCOO	Negative	564.331	9.56	C27H51O9NP	LPC	(18:2)
LPE(16:0)+H	Positive	454.293	9.87	C21H45O7NP	LPE	(16:0)
LPE(18:3)+H	Positive	476.277	8.87	C23H43O7NP	LPE	(18:3)
LPE(18:2)+H	Positive	478.293	9.61	C23H45O7NP	LPE	(18:2)
LPE(16:0)-H	Negative	452.278	10.02	C21H43O7NP	LPE	(16:0)
LPE(18:3)-H	Negative	474.263	9.08	C23H41O7NP	LPE	(18:3)
LPE(18:2)-H	Negative	476.278	9.65	C23H43O7NP	LPE	(18:2)
LPG(16:1)-H	Negative	481.257	9.84	C22H42O9P	LPG	(16:1)
LPG(16:0)-H	Negative	483.273	10.3	C22H44O9P	LPG	(16:0)
LPG(18:3)-H	Negative	505.257	9.31	C24H42O9P	LPG	(18:3)
MG(18:3)+H	Positive	353.269	9.05	C21H37O4	MG	(18:3)
MG(18:3)+H	Positive	353.269	10.1	C21H37O4	MG	(18:3)
MG(18:3)+NH4	Positive	370.295	10.1	C21H40O4N	MG	(18:3)
MG(22:1)+H	Positive	413.363	11.55	C25H49O4	MG	(22:1)
MG(24:1)+H	Positive	441.394	12.34	C27H53O4	MG	(24:1)
MGDG(34:3)+HCOO	Negative	797.542	14.45	C44H77O12	MGDG	(16:0/18:3)
MGDG(35:6)+HCOO	Negative	805.511	13.32	C45H73O12	MGDG	(17:3/18:3)
MGDG(36:6)+HCOO	Negative	819.526	13.54	C46H75O12	MGDG	(18:3/18:3)
MGMG(18:3)-H	Negative	513.307	9.12	C27H45O9	MGMG	(18:3)
MGMG(18:3)+HCOO	Negative	559.312	9.21	C28H47O11	MGMG	(18:3)
PA(34:4)-H	Negative	667.434	14.82	C37H64O8P	PA	(16:1/18:3)
PA(34:2)-H	Negative	671.466	15.8	C37H68O8P	PA	(16:0/18:2)
PC(36:6)+H	Positive	778.538	13.79	C44H77O8NP	PC	(18:4/18:2)
PC(36:5)+H	Positive	780.554	13.75	C44H79O8NP	PC	(18:3/18:2)
PC(36:4)+H	Positive	782.569	14.3	C44H81O8NP	PC	(18:4/18:0)
PE(34:3)+H	Positive	714.507	14.33	C39H73O8NP	PE	(16:0/18:3)
PE(34:2)+H	Positive	716.523	14.48	C39H75O8NP	PE	(16:0/18:2)
PE(36:6)+H	Positive	736.491	13.3	C41H71O8NP	PE	(18:3/18:3)
PE(36:5)+H	Positive	738.507	13.98	C41H73O8NP	PE	(18:3/18:2)
PE(36:4)+H	Positive	740.523	14.28	C41H75O8NP	PE	(18:2/18:2)
PE(36:2)+H	Positive	744.554	14.62	C41H79O8NP	PE	(18:0/18:2)
PE(42:2)+H	Positive	828.648	16.55	C47H91O8NP	PE	(24:0/18:2)
PE(34:3)-H	Negative	712.492	14.26	C39H71O8NP	PE	(16:0/18:3)
PE(34:2)-H	Negative	714.508	14.73	C39H73O8NP	PE	(16:0/18:2)
PE(36:6)-H	Negative	734.477	13.5	C41H69O8NP	PE	(18:3/18:3)
PE(36:5)-H	Negative	736.492	13.99	C41H71O8NP	PE	(18:3/18:2)
PEt(42:10)+H	Positive	797.512	13.75	C47H74O8P	PEt	(18:3/24:7)
PG(26:1)+NH4	Positive	654.434	11.7	C32H65O10NP	PG	(16:1/10:0)
PG(28:4)+NH4	Positive	676.418	10.42	C34H63O10NP	PG	(18:4/10:0)
PG(28:3)+NH4	Positive	678.434	11.38	C34H65O10NP	PG	(10:0/18:3)
PG(34:4)+H	Positive	743.486	14.56	C40H72O10P	PG	(16:1/18:3)
PG(32:2)-H	Negative	717.471	15.61	C38H70O10P	PG	(16:0/16:2)
PG(34:2)-H	Negative	745.503	15.09	C40H74O10P	PG	(16:0/18:2)
PI(34:2)-H	Negative	833.519	15.16	C43H78O13P	PI	(16:0/18:2)
PMe(35:4)-H	Negative	695.466	15.02	C39H68O8P	PMe	(18:2/17:2)
PMe(35:3)-H	Negative	697.481	15.19	C39H70O8P	PMe	(18:1/17:2)
PS(26:0p)+H	Positive	636.423	11.8	C32H63O9NP	PS	(10:0p/16:0)
PS(28:3p)+H	Positive	658.408	10.79	C34H61O9NP	PS	(10:0p/18:3)
SQDG(32:0)-H	Negative	793.514	15.27	C41H77O12S	SQDG	(16:0/16:0)
SQDG(36:6)-H	Negative	837.483	13.54	C45H73O12S	SQDG	(18:3/18:3)
SQDG(36:3)-H	Negative	843.53	15.04	C45H79O12S	SQDG	(18:0/18:3)
SQDG(40:7)+HCOO	Negative	937.535	15.52	C50H81O14S	SQDG	(17:5/23:2)
TG(30:3)+H	Positive	549.415	10.95	C33H57O6	TG	(4:0/8:0/18:3)
TG(30:3)+Na	Positive	571.397	11.9	C33H56O6Na	TG	(4:0/8:0/18:3)
TG(50:3)+NH4	Positive	846.755	17.43	C53H100O6N	TG	(16:0/16:0/18:3)
TG(50:2)+NH4	Positive	848.77	17.62	C53H102O6N	TG	(16:0/16:1/18:1)
TG(52:6)+NH4	Positive	868.739	17.05	C55H98O6N	TG	(16:0/18:3/18:3)
TG(52:5)+NH4	Positive	870.755	17.18	C55H100O6N	TG	(16:0/18:2/18:3)
TG(54:9)+H	Positive	873.697	17.14	C57H93O6	TG	(18:3/18:3/18:3)
TG(53:10)+NH4	Positive	874.692	16.55	C56H92O6N	TG	(17:4/18:3/18:3)
TG(52:5)+Na	Positive	875.71	17.54	C55H96O6Na	TG	(16:0/18:2/18:3)
TG(54:9)+NH4	Positive	890.723	16.96	C57H96O6N	TG	(18:3/18:3/18:3)
TG(54:8)+NH4	Positive	892.739	16.78	C57H98O6N	TG	(18:3/18:2/18:3)			m/z denotes mass-to-charge ratios of the features used for identification; RT denotes retention time in minutes; Fatty acid refers to tentative assignments of different fatty acids to the glycerol backbone.
TG(54:7)+NH4	Positive	894.755	16.93	C57H100O6N	TG	(18:3/18:2/18:2)			DG – diglyceride
TG(56:12)+H	Positive	895.681	16.45	C59H91O6	TG	(17:4/18:3/21:5)			DGDG – digalactosyldiacylglycerol
TG(55:13)+NH4	Positive	896.676	16.73	C58H90O6N	TG	(17:4/19:4/19:5)			DGMG – digalactosylmonoacylglycerol
TG(54:8)+Na	Positive	897.694	16.97	C57H94O6Na	TG	(18:3/18:2/18:3)			LPC – lysophosphatidylcholine
TG(55:12)+NH4	Positive	898.692	16.64	C58H92O6N	TG	(17:4/19:4/19:4)			LPE – lysophosphatidylethanolamine
TG(54:7)+Na	Positive	899.71	16.95	C57H96O6Na	TG	(18:3/18:2/18:2)			LPG – lysophosphatidylglycerol
TG(54:6)+Na	Positive	901.726	17.44	C57H98O6Na	TG	(18:0/18:3/18:3)			MG – monoglyceride
TG(54:5)+Na	Positive	903.741	17.4	C57H100O6Na	TG	(18:0/18:2/18:3)			MGDG – monogalactosyldiacylglycerol
TG(54:4)+Na	Positive	905.757	17.59	C57H102O6Na	TG	(18:1/18:1/18:2)			MGMG – monogalactosylmonoacylglycerol
TG(54:3)+Na	Positive	907.773	17.77	C57H104O6Na	TG	(18:1/18:1/18:1)			PA - phosphatidic acid
									PC – phosphatidylcholine
									PE – phosphatidylethanolamine
									PG – phosphatidylglycerol
									PI – phosphatidylinositol
									Pme – phosphatidylmethanol
									PS – phosphatidylserine
									SQDG – sulfoquinovosyldiacylglycerol
									TG – triglyceride
