# Supplementary material for: A large-scale metabolomics study to harness chemical diversity and explore biochemical mechanisms in ryegrass
Source: Commun Biol. 2019 Mar 4;2:87. doi: 10.1038/s42003-019-0289-6 (PMC6399292; doi:10.1038/s42003-019-0289-6)
Supplement: Supplementary file 5 — Supplementary data 3 [file 42003_2019_289_MOESM5_ESM.xls]

## Sheet: Sheet1
Average peak intensities and standard errors of low- and high-DP fructans in the 39 high-sugar genotypes.
Genotype	Low-DP	SE	High-DP	SE
PG0146	2.57796e+08	1.25639e+07	1.42258e+09	2.75528e+08
PG0574	3.39467e+08	3.55957e+07	1.36872e+09	2.8897e+08
PG0675	4.09198e+08	4.97229e+07	1333322793	1.51602e+08
PG0917	2.74882e+08	3.71568e+07	1.32307e+09	9.0787e+07
PG0372	2.84425e+08	1.6019e+07	1.23335e+09	1.69088e+08
PG0301	2.99584e+08	3.17566e+07	1.23107e+09	9.61471e+07
PG0598	3.312e+08	4.47331e+07	1.20194e+09	2.47164e+08
PG0808	3.44769e+08	3.31271e+07	1.19871e+09	5.74121e+07
PG0228	2.19958e+08	1.70175e+07	1.14933e+09	1.21754e+08
PG0902	2.7133e+08	8.12871e+06	1135910223	3.21026e+07
PG0560	3.69131e+08	7.92514e+06	1.11524e+09	1.25346e+08
PG0503	3.25853e+08	2.05245e+07	1.10386e+09	1.31403e+08
PG0163	2.40228e+08	2.77544e+07	1.08666e+09	2.48704e+08
PG0001	2.48095e+08	4.88562e+07	1.05597e+09	9.19396e+07
PG0747	3.17834e+08	5.27685e+07	1.05315e+09	1.74772e+08
PG0285	2.47853e+08	3.49727e+07	1.02965e+09	8.3258e+07
PG0520	3.07471e+08	2.7081e+07	1.02603e+09	2.12084e+08
PG0445	2.21689e+08	1.26789e+07	1.01497e+09	7.66118e+07
PG0753	4.23964e+08	3.27242e+07	1.01437e+09	1.9249e+08
PG0077	3.59606e+08	2.69145e+07	9.9912e+08	1.19538e+08
PG0701	349626803	2.55815e+07	9.94351e+08	1.58827e+08
PG0880	3.85753e+08	1.86477e+07	9.93148e+08	5.5105e+07
PG0218	2.03255e+08	2.26054e+07	9.90755e+08	1.49081e+08
PG0074	2.09545e+08	3.31156e+07	978976131	1.37027e+08
PG0556	4.01099e+08	2.73656e+07	9.62685e+08	1.26448e+08
PG0408	3.34576e+08	6.74803e+07	9.58035e+08	1.62189e+08
PG0964	2.68656e+08	2.52164e+07	9.58025e+08	2.75611e+08
PG0697	3.30775e+08	2.08754e+07	9.5364e+08	4.76263e+07
PG1293	2.76754e+08	2.43843e+07	9.49619e+08	1.90097e+08
PG0548	3.71149e+08	2.28714e+07	9.35955e+08	1.73363e+08
PG0020	3.8362e+08	2.67501e+07	9.34788e+08	1.37128e+08
PG0743	3.86827e+08	1.09885e+07	9.17545e+08	9.12956e+07
PG0044	2.30141e+08	3.28326e+07	8.91532e+08	1.33873e+08
PG0585	371056830	1.99824e+07	859522060	1.21113e+08
PG0118	2.0505e+08	2.52383e+07	8.52633e+08	3.48494e+07
PG0123	3.7938e+08	5.99141e+07	8.50715e+08	1.16107e+08
PG0098	4.09578e+08	3.25712e+07	7.92971e+08	7.39331e+07
PG0688	4.56767e+08	5.39942e+07	7.89572e+08	9.7164e+07
PG1074	4.62789e+08	5.99696e+07	758488946	1.40482e+08
